# Supplementary material for: Clinical Outcomes of Campylobacter Bacteremia: A Systematic Review with Meta-Analysis
Source: Pathogens. 2026 Jun 29;15(7):686. doi: 10.3390/pathogens15070686 (PMC13414677; doi:10.3390/pathogens15070686)
Supplement: Supplementary file 1 [file pathogens-15-00686-s001.zip]

Archive with 5 entries (5 files):
- PRISMA 2020 checklist.pdf
- Research strategy.pdf
- Supplementary Figures.pdf
- Table S1.pdf
- Other supplementary tables.pdf
